# Supplementary material for: Malignancy in Systemic Sclerosis: A Multicenter Retrospective Study
Source: Biomedicines. 2025 Apr 19;13(4):993. doi: 10.3390/biomedicines13040993 (PMC12024861; doi:10.3390/biomedicines13040993)
Supplement: Supplementary file 1 [file biomedicines-13-00993-s001.zip]

Archive with 1 entries (1 files):
- biomedicines-3565014-supplementary.pdf
